# Supplementary material for: Benefits and Pitfalls of HPLC Coupled to Diode-Array, Charged Aerosol, and Coulometric Detections: Effect of Detection on Screening of Bioactive Compounds in Apples
Source: Molecules. 2021 May 28;26(11):3246. doi: 10.3390/molecules26113246 (PMC8199029; doi:10.3390/molecules26113246)
Supplement: Supplementary file 1 [file molecules-26-03246-s001.zip]

Archive with 1 entries (1 files):
- molecules-1208483-supplementary.pdf
